# Supplementary material for: ﻿Fragilariformameireana, a new araphid diatom species (Bacillariophyta) producing internal valves from Flanders
Source: PhytoKeys. 2025 Jun 9;257:167–77. doi: 10.3897/phytokeys.257.155919 (PMC12171728; doi:10.3897/phytokeys.257.155919)
Supplement: XML Treatment for Fragilariforma meireana [file phytokeys.257.155919-treatment1.xml]

<!DOCTYPE tp:taxon-treatment
  PUBLIC "-//TaxonX//DTD Taxonomic Treatment Publishing DTD v0 20100105//EN" "tax-treatment-NSO.dtd">
<tp:taxon-treatment xmlns:tp="http://www.plazi.org/taxpub"><tp:treatment-meta><kwd-group><label>Taxon classification</label><kwd>
              <named-content content-type="kingdom">Plantae</named-content>
            </kwd><kwd>
              <named-content content-type="order">Fragilariales</named-content>
            </kwd><kwd>
              <named-content content-type="family">Fragilariaceae</named-content>
            </kwd></kwd-group><mixed-citation publication-type="journal"><person-group><name><surname>Van de Vijver</surname><given-names>Bart</given-names></name><name><surname>Williams</surname><given-names>David M.</given-names></name></person-group><article-title>﻿<italic><tp:taxon-name><tp:taxon-name-part taxon-name-part-type="genus" reg="Fragilariforma">Fragilariforma</tp:taxon-name-part><tp:taxon-name-part taxon-name-part-type="species" reg="meireana">meireana</tp:taxon-name-part></tp:taxon-name></italic>, a new araphid diatom species (<tp:taxon-name><tp:taxon-name-part taxon-name-part-type="phylum">Bacillariophyta</tp:taxon-name-part></tp:taxon-name>) producing internal valves from Flanders</article-title><source>PhytoKeys</source><day>09</day><month>06</month><year>2025</year><volume>257</volume><fpage>167</fpage><lpage>177</lpage><pub-id pub-id-type="doi">10.3897/phytokeys.257.155919</pub-id></mixed-citation></tp:treatment-meta><tp:nomenclature><label>﻿</label><tp:taxon-name>
            <object-id xmlns:xlink="http://www.w3.org/1999/xlink" content-type="arpha" xlink:type="simple">3C2E4075-96BC-5BE5-8863-7A6DD77185F6</object-id>
            <tp:taxon-name-part taxon-name-part-type="genus" reg="Fragilariforma">Fragilariforma</tp:taxon-name-part>
            <tp:taxon-name-part taxon-name-part-type="species" reg="meireana">meireana</tp:taxon-name-part>
          </tp:taxon-name><tp:taxon-authority>Van de Vijver &amp; D.M.Williams</tp:taxon-authority><tp:taxon-status xmlns:xlink="http://www.w3.org/1999/xlink" xlink:type="simple">sp. nov.</tp:taxon-status><xref ref-type="fig" rid="F1">Figs 1</xref><xref ref-type="fig" rid="F2">, 2</xref><xref ref-type="fig" rid="F3">, 3</xref></tp:nomenclature><tp:treatment-sec sec-type="Holotype" id="SECID0EBPAC"><title>Holotype.</title><p>BR-4867 (Meise Botanic Garden, Belgium). Fig. <xref ref-type="fig" rid="F1">1B</xref> represents the holotype.</p><fig id="F1" position="float" orientation="portrait"><object-id xmlns:xlink="http://www.w3.org/1999/xlink" content-type="doi" xlink:type="simple">10.3897/phytokeys.257.155919.figure1</object-id><object-id xmlns:xlink="http://www.w3.org/1999/xlink" content-type="arpha" xlink:type="simple">3A0CC583-EDBC-59D2-9E74-833DAA367179</object-id><label>Figure 1.</label><caption><p><italic><tp:taxon-name><tp:taxon-name-part taxon-name-part-type="genus" reg="Fragilariforma">Fragilariforma</tp:taxon-name-part><tp:taxon-name-part taxon-name-part-type="species" reg="meireana">meireana</tp:taxon-name-part></tp:taxon-name></italic> Van de Vijver &amp; D.M.Williams, sp. nov., <abbrev xmlns:xlink="http://www.w3.org/1999/xlink" xlink:title="Light microscopy" id="ABBRID0E5PAC" xlink:type="simple">LM</abbrev> micrographs taken from the holotype material (BR-4867, Damme, Belgium) <bold>A–N</bold><abbrev xmlns:xlink="http://www.w3.org/1999/xlink" xlink:title="Light microscopy" id="ABBRID0EFAAE" xlink:type="simple">LM</abbrev> pictures of valves in valve face view in decreasing length. The white arrows indicate the rimoportulae. The black arrows indicate anomalies in the striation pattern <bold>O–Q</bold><abbrev xmlns:xlink="http://www.w3.org/1999/xlink" xlink:title="Light microscopy" id="ABBRID0ELAAE" xlink:type="simple">LM</abbrev> pictures of three frustules showing internal cells. Scale bars: 10 µm.</p></caption><graphic xmlns:xlink="http://www.w3.org/1999/xlink" xlink:href="phytokeys-257-167_article-155919__-g001.jpg" position="float" orientation="portrait" xlink:type="simple" id="oo_1348485.jpg"><uri content-type="original_file" xlink:type="simple">https://binary.pensoft.net/fig/1348485</uri></graphic></fig></tp:treatment-sec><tp:treatment-sec sec-type="Isotype" id="SECID0EUAAE"><title>Isotype.</title><p>Slide 453 (University of Antwerp, Belgium).</p></tp:treatment-sec><tp:treatment-sec sec-type="Registration" id="SECID0EZAAE"><title>Registration.</title><p><ext-link xmlns:xlink="http://www.w3.org/1999/xlink" xlink:href="http://phycobank.org/105490" ext-link-type="uri" xlink:type="simple">http://phycobank.org/105490</ext-link>.</p></tp:treatment-sec><tp:treatment-sec sec-type="type locality" id="SECID0EEBAE"><title>Type locality.</title><p>Unnamed pool at corner of Damse Vaart West and Noorweegse Kaai (Damme, West-Vlaanderen, Belgium), sample DAMME-6, (coll. date 26.v.2018, leg. B. Van de Vijver).</p></tp:treatment-sec><tp:treatment-sec sec-type="etymology" id="SECID0EJBAE"><title>Etymology.</title><p>This species is named in honour of Prof. Dr Patrick Meire, former head of the research group ECOBE (Department of Biology, Antwerp University, Belgium), and initiator of the biodiversity survey in Damme in 2018.</p></tp:treatment-sec><tp:treatment-sec sec-type="description" id="SECID0EOBAE"><title>Description.</title><p><bold><italic><abbrev xmlns:xlink="http://www.w3.org/1999/xlink" xlink:title="Light microscopy" id="ABBRID0EXBAE" xlink:type="simple">LM</abbrev></italic></bold> (Fig. <xref ref-type="fig" rid="F1">1</xref>). Valves linear with almost parallel, straight valve margins only very slightly narrowing just before the valve apices. Apices clearly protracted, distinctly rostrate, very rarely capitate (Fig. <xref ref-type="fig" rid="F1">1F</xref>). Valve dimensions (n=25): length 35–100 µm, width 4–5 µm. Sternum very narrow, linear, running from apex to apex. Central area absent. Striae parallel throughout the entire valve length, becoming very weakly radiate at the apices, 22–25 in 10 µm. Occasionally, two stria diverging near the valve centre (Fig. <xref ref-type="fig" rid="F1">1B, D, G</xref>, black arrows). Rimoportula visible at both apices (Fig. <xref ref-type="fig" rid="F1">1A, C</xref>, white arrows). Internal cells large, hyaline, robust (Fig. <xref ref-type="fig" rid="F1">1O–Q</xref>). <bold><italic><abbrev xmlns:xlink="http://www.w3.org/1999/xlink" xlink:title="scanning electron microscopy" id="ABBRID0ESCAE" xlink:type="simple">SEM</abbrev></italic></bold> (Figs <xref ref-type="fig" rid="F2">2</xref>, <xref ref-type="fig" rid="F3">3</xref>). Valve face flat with slightly raised virgae (Fig. <xref ref-type="fig" rid="F2">2A, C</xref>). Striae uniseriate, composed of a series of small, rounded areolae (Fig. <xref ref-type="fig" rid="F2">2B, C</xref>). Small marginal spines present, irregularly placed on the valve face/mantle junction (Fig. <xref ref-type="fig" rid="F2">2B</xref>), usually on the virgae. Sternum very narrow, slightly raised (Fig. <xref ref-type="fig" rid="F2">2B</xref>). Apical porefield large, entirely on the mantle, composed of at least 3–4 rows of round to quadratic porelli (Fig. <xref ref-type="fig" rid="F2">2C</xref>). Rimoportula very small, externally rimmed (Fig. <xref ref-type="fig" rid="F2">2B</xref>, white arrows). Occasionally, 2 rimoportulae present at one pole (Fig. <xref ref-type="fig" rid="F2">2C</xref>, white arrows). Internally rimoportula small, weakly oblique (Fig. <xref ref-type="fig" rid="F2">2D, E</xref>, white arrows). Valvocopula very large, plain on one side and with series of pores on the other (Fig. <xref ref-type="fig" rid="F2">2F</xref>). Copulae small, with serrated edge, bearing one row of pores (Fig. <xref ref-type="fig" rid="F3">3C</xref>). Internal cell robust (Fig. <xref ref-type="fig" rid="F3">3A, B</xref>), located between both valves. Valvocopula covering most of the internal cell (Fig. <xref ref-type="fig" rid="F3">3B, E</xref>, arrows). Internal cell with irregular ridged ornamentation (Fig. <xref ref-type="fig" rid="F3">3D</xref>) on one side, plain on the other (Fig. <xref ref-type="fig" rid="F3">3E</xref>). Occasionally, very shallow ridge present on the plain side visible as a thin line (Fig. <xref ref-type="fig" rid="F3">3B</xref>).</p><fig id="F2" position="float" orientation="portrait"><object-id xmlns:xlink="http://www.w3.org/1999/xlink" content-type="doi" xlink:type="simple">10.3897/phytokeys.257.155919.figure2</object-id><object-id xmlns:xlink="http://www.w3.org/1999/xlink" content-type="arpha" xlink:type="simple">56BDEDF4-C872-5CB3-9086-61C71EA04D3B</object-id><label>Figure 2.</label><caption><p><italic><tp:taxon-name><tp:taxon-name-part taxon-name-part-type="genus" reg="Fragilariforma">Fragilariforma</tp:taxon-name-part><tp:taxon-name-part taxon-name-part-type="species" reg="meireana">meireana</tp:taxon-name-part></tp:taxon-name></italic> Van de Vijver &amp; D.M.Williams, sp. nov., <abbrev xmlns:xlink="http://www.w3.org/1999/xlink" xlink:title="scanning electron microscopy" id="ABBRID0ENFAE" xlink:type="simple">SEM</abbrev> micrographs taken from the holotype material (BR-4867, Damme, Belgium) <bold>A</bold><abbrev xmlns:xlink="http://www.w3.org/1999/xlink" xlink:title="scanning electron microscopy" id="ABBRID0ETFAE" xlink:type="simple">SEM</abbrev> external view of an entire valve <bold>B, C</bold><abbrev xmlns:xlink="http://www.w3.org/1999/xlink" xlink:title="scanning electron microscopy" id="ABBRID0EZFAE" xlink:type="simple">SEM</abbrev> external detail of two valve apices showing the rimoportulae (white arrows) and the apical pore field. Note the rudimentary spines and the irregular striation pattern on <bold>C. D</bold><abbrev xmlns:xlink="http://www.w3.org/1999/xlink" xlink:title="scanning electron microscopy" id="ABBRID0E6FAE" xlink:type="simple">SEM</abbrev> internal detail of a valve apex showing the rimoportula (white arrow) <bold>E</bold><abbrev xmlns:xlink="http://www.w3.org/1999/xlink" xlink:title="scanning electron microscopy" id="ABBRID0EFGAE" xlink:type="simple">SEM</abbrev> internal view of an entire valve. The rimoportulae are indicated with white arrows. <bold>F</bold><abbrev xmlns:xlink="http://www.w3.org/1999/xlink" xlink:title="scanning electron microscopy" id="ABBRID0ELGAE" xlink:type="simple">SEM</abbrev> view of the broad valvocopula. Scale bars: 10 µm (<bold>A, E–F</bold>); 1 µm (<bold>B–D</bold>).</p></caption><graphic xmlns:xlink="http://www.w3.org/1999/xlink" xlink:href="phytokeys-257-167_article-155919__-g002.jpg" position="float" orientation="portrait" xlink:type="simple" id="oo_1348486.jpg"><uri content-type="original_file" xlink:type="simple">https://binary.pensoft.net/fig/1348486</uri></graphic></fig><fig id="F3" position="float" orientation="portrait"><object-id xmlns:xlink="http://www.w3.org/1999/xlink" content-type="doi" xlink:type="simple">10.3897/phytokeys.257.155919.figure3</object-id><object-id xmlns:xlink="http://www.w3.org/1999/xlink" content-type="arpha" xlink:type="simple">9C62DC1F-97C7-5683-9052-321873D9225B</object-id><label>Figure 3.</label><caption><p><italic><tp:taxon-name><tp:taxon-name-part taxon-name-part-type="genus" reg="Fragilariforma">Fragilariforma</tp:taxon-name-part><tp:taxon-name-part taxon-name-part-type="species" reg="meireana">meireana</tp:taxon-name-part></tp:taxon-name></italic> Van de Vijver &amp; D.M.Williams, sp. nov., <abbrev xmlns:xlink="http://www.w3.org/1999/xlink" xlink:title="scanning electron microscopy" id="ABBRID0ELHAE" xlink:type="simple">SEM</abbrev> micrographs taken from the holotype material (BR-4867, Damme, Belgium) <bold>A</bold><abbrev xmlns:xlink="http://www.w3.org/1999/xlink" xlink:title="scanning electron microscopy" id="ABBRID0ERHAE" xlink:type="simple">SEM</abbrev> view of a complete frustule with the internal cell inserted between the valves <bold>B</bold><abbrev xmlns:xlink="http://www.w3.org/1999/xlink" xlink:title="scanning electron microscopy" id="ABBRID0EXHAE" xlink:type="simple">SEM</abbrev> view of the resting spore covered by the valvocopula. At the apices, the valvocopula is well visible. Occasionally, very shallow ridge present on the plain side visible as a thin line. <bold>C</bold><abbrev xmlns:xlink="http://www.w3.org/1999/xlink" xlink:title="scanning electron microscopy" id="ABBRID0E4HAE" xlink:type="simple">SEM</abbrev> external detail of the valve apex with the valve, internal cell and one detached copula <bold>D</bold><abbrev xmlns:xlink="http://www.w3.org/1999/xlink" xlink:title="scanning electron microscopy" id="ABBRID0EDIAE" xlink:type="simple">SEM</abbrev> external side view of the internal cell. Note the ridges on the top <bold>E</bold><abbrev xmlns:xlink="http://www.w3.org/1999/xlink" xlink:title="scanning electron microscopy" id="ABBRID0EJIAE" xlink:type="simple">SEM</abbrev> external valve face view of the internal cell surrounded by the valvocopula. Scale bars: 10 µm (<bold>A, B</bold>); 1 µm (<bold>C–E</bold>).</p></caption><graphic xmlns:xlink="http://www.w3.org/1999/xlink" xlink:href="phytokeys-257-167_article-155919__-g003.jpg" position="float" orientation="portrait" xlink:type="simple" id="oo_1348487.jpg"><uri content-type="original_file" xlink:type="simple">https://binary.pensoft.net/fig/1348487</uri></graphic></fig></tp:treatment-sec><tp:treatment-sec sec-type="Associated diatom flora and ecology" id="SECID0EWIAE"><title>Associated diatom flora and ecology.</title><p><italic><tp:taxon-name><tp:taxon-name-part taxon-name-part-type="genus" reg="Fragilariforma">Fragilariforma</tp:taxon-name-part><tp:taxon-name-part taxon-name-part-type="species" reg="meireana">meireana</tp:taxon-name-part></tp:taxon-name></italic> has so far only been found in the small pool in Damme. The diatom flora in the pool is dominated by <italic><tp:taxon-name><tp:taxon-name-part taxon-name-part-type="genus" reg="Eunotia">Eunotia</tp:taxon-name-part><tp:taxon-name-part taxon-name-part-type="species" reg="bilunaris">bilunaris</tp:taxon-name-part></tp:taxon-name></italic> (Ehrenberg) Mills <italic>s.l.</italic> (21% of all counted valves), <italic><tp:taxon-name><tp:taxon-name-part taxon-name-part-type="genus" reg="Aulacoseira">Aulacoseira</tp:taxon-name-part><tp:taxon-name-part taxon-name-part-type="species" reg="italica">italica</tp:taxon-name-part></tp:taxon-name></italic> (Ehrenberg) Simonsen (19.5%), <italic><tp:taxon-name><tp:taxon-name-part taxon-name-part-type="genus" reg="Fragilaria">Fragilaria</tp:taxon-name-part><tp:taxon-name-part taxon-name-part-type="species" reg="campyla">campyla</tp:taxon-name-part></tp:taxon-name></italic> (Hilse) Van de Vijver <italic>et al.</italic> (17%), <italic><tp:taxon-name><tp:taxon-name-part taxon-name-part-type="genus" reg="Nitzschia">Nitzschia</tp:taxon-name-part><tp:taxon-name-part taxon-name-part-type="species" reg="archibaldii">archibaldii</tp:taxon-name-part></tp:taxon-name></italic> Lange-Bertalot (8%) and <italic><tp:taxon-name><tp:taxon-name-part taxon-name-part-type="genus" reg="Gomphonema">Gomphonema</tp:taxon-name-part><tp:taxon-name-part taxon-name-part-type="species" reg="utae">utae</tp:taxon-name-part></tp:taxon-name></italic> Lange-Bertalot &amp; Reichardt (6%). Most of these species are known to prefer meso- to eutrophic conditions with moderate to higher electrolyte contents, circumneutral to alkaline conditions (<xref ref-type="bibr" rid="B13">Lange-Bertalot et al. 2017</xref>). The presence of <italic><tp:taxon-name><tp:taxon-name-part taxon-name-part-type="genus" reg="Eunotia">Eunotia</tp:taxon-name-part><tp:taxon-name-part taxon-name-part-type="species" reg="bilunaris">bilunaris</tp:taxon-name-part></tp:taxon-name></italic> in this community is somewhat unusual as the species is mostly known to prefer oligotrophic, oligosaprobic conditions. However, it is clear that <italic><tp:taxon-name><tp:taxon-name-part taxon-name-part-type="genus" reg="Eunotia">E.</tp:taxon-name-part><tp:taxon-name-part taxon-name-part-type="species" reg="bilunaris">bilunaris</tp:taxon-name-part></tp:taxon-name></italic> as we know it today represents a complex of taxa present in different environmental conditions (<xref ref-type="bibr" rid="B25">Vanormelingen et al. 2008</xref>).</p></tp:treatment-sec><ref-list><ref id="B13"><mixed-citation xmlns:xlink="http://www.w3.org/1999/xlink" xlink:type="simple"><person-group><name name-style="western"><surname>Lange-Bertalot</surname><given-names>H</given-names></name><name name-style="western"><surname>Hofmann</surname><given-names>G</given-names></name><name name-style="western"><surname>Werum</surname><given-names>M</given-names></name><name name-style="western"><surname>Cantonati</surname><given-names>M</given-names></name></person-group> (<year>2017</year>) Freshwater benthic diatoms of Central Europe: over 800 common species used in ecological assessment. English edition with updated taxonomy and added species. Koeltz Botanical Books, Schmitten-Oberreifenberg, 1–942.</mixed-citation></ref><ref id="B25"><mixed-citation xmlns:xlink="http://www.w3.org/1999/xlink" xlink:type="simple"><person-group><name name-style="western"><surname>Vanormelingen</surname><given-names>P</given-names></name><name name-style="western"><surname>Chepurnov</surname><given-names>V</given-names></name><name name-style="western"><surname>Mann</surname><given-names>DG</given-names></name><name name-style="western"><surname>Vyverman</surname><given-names>W</given-names></name></person-group> (<year>2008</year>) <article-title>Genetic divergence and reproductive barriers among morphologically heterogeneous sympatric clones of <italic><tp:taxon-name><tp:taxon-name-part taxon-name-part-type="genus">Eunotia</tp:taxon-name-part><tp:taxon-name-part taxon-name-part-type="species">bilunaris</tp:taxon-name-part></tp:taxon-name></italic> sensu lato (<tp:taxon-name><tp:taxon-name-part taxon-name-part-type="phylum">Bacillariophyta</tp:taxon-name-part></tp:taxon-name>).</article-title><source>Protist</source><volume>159</volume>(<issue>1</issue>): <fpage>73</fpage>–<lpage>90</lpage>. <ext-link xlink:href="10.1016/j.protis.2007.08.004" ext-link-type="doi" xlink:type="simple">https://doi.org/10.1016/j.protis.2007.08.004</ext-link></mixed-citation></ref></ref-list></tp:taxon-treatment>
